# Supplementary material for: Peroxidase-like Nanoparticles of Noble Metals Stimulate Increasing Sensitivity of Flavocytochrome b2-Based L-Lactate Biosensors
Source: Biosensors (Basel). 2024 Nov 20;14(11):562. doi: 10.3390/bios14110562 (PMC11591947; doi:10.3390/bios14110562)
Supplement: Supplementary file 1 [file biosensors-14-00562-s001.zip]

Archive with 1 entries (1 files):
- biosensors-3199714-supplementary.pdf
